# Supplementary material for: A novel mechanism of streptomycin resistance in Yersinia pestis: Mutation in the rpsL gene
Source: PLoS Negl Trop Dis. 2021 Apr 22;15(4):e0009324. doi: 10.1371/journal.pntd.0009324 (PMC8096067; doi:10.1371/journal.pntd.0009324)
Supplement: S2 Table — (XLS) [file pntd.0009324.s002.xls]

## Sheet: This Project
S2 Table: The sequenced strains of Y. pestis using in this study
strain	Population*	Year/Month	Source-country	Source-Province	Source-Prefecture	Source-County	Source-village	Host/vector	Latitude	Logitude	Accession
S19960127	2.ANT2d	1996/8	China	Tibet	Shannan	Lhünze	Qayü	Human corpse	28.17	92.44	CP045636,CP045637,CP045638,CP045639,CP045640
S19960038	2.ANT2d	1996/8	China	Tibet	Shannan	Cona	Kada	Human corpse	28.04	92.21	WHLN00000000
S19980039	2.ANT2	1998/8	China	Tibet	Shannan	Gyaca	Luolin（Xigong）	Human corpse	28.59	92.32	WHLM00000000
S19910050	2.ANT2d	1991/9	China	Tibet	Shannan	Lhünze	Xuesha	Human corpse	28.36	92.33	WHLL00000000
S19910056	2.ANT2d	1991/9	China	Tibet	Shannan	Qusum	Xiajiang	Human corpse	29.03	92.13	WHLK00000000
S20050084	2.ANT2d	2005/7	China	Tibet	Shannan	Nědong	Yadui	Marmota himalayana	28.58	91.52	WHLG00000000
S20050120	2.ANT2d	2005/4	China	Tibet	Shannan	Lhozhag	Mendang	Marmota himalayana	28.23	90.51	WHLE00000000
S19980124	2.ANT2	1998/8	China	Tibet	Shannan	Gyaca	Luolin（Xigong）	Human corpse	28.59	92.32	WHLD00000000
S20010125	2.ANT2d	2001/9	China	Tibet	Shannan	Zhanang	songye（Gangduo）	Human corpse	29.19	91.3	WHLC00000000
S19960156	2.ANT2d	1996/8	China	Tibet	Shannan	Cona	Kada	Marmota himalayana	28.04	92.21	WHKU00000000
S20080163	2.ANT2d	2008/5	China	Tibet	Shannan	Comei	Naixi	Marmota himalayana	28.21	91.22	WHKR00000000
S20040188	2.ANT	2004/9	China	Tibet	Shannan	Zhanang	Azha	Marmota himalayana	29.21	91.16	WHKO00000000
S20070189	2.ANT1b	2007/5	China	Tibet	Shannan	Lhünze	Xuesha	Marmota himalayana	28.36	92.33	WHKN00000000
S19990078	1.IN2	1999/7	China	Tibet	Shannan	Sangri	Xueba	Marmota himalayana	29.11	91.59	WHKJ00000000
S19990082	1.IN2	1999/8	China	Tibet	Shannan	Gonggar	Changguo	hare	29.21	91.08	WHKI00000000
* Note：The phylogenetic relationship of Y. pestis strains in this study were constructed according to genome-wide SNP analysis methods described previously literatures (Giovanna Morelli，et al, Yersinia pestis genome sequencing identifies patterns of global phylogenetic diversity.Nat Genet. 2010. 42(12):1140-3);(Cui.Y,et al, Historical variations in mutation rate in an epidemic pathogen, Yersinia …
